# Supplementary material for: Highly Porous Hydroxyapatite/Graphene Oxide/Chitosan Beads as an Efficient Adsorbent for Dyes and Heavy Metal Ions Removal
Source: Molecules. 2021 Oct 11;26(20):6127. doi: 10.3390/molecules26206127 (PMC8538019; doi:10.3390/molecules26206127)
Supplement: Supplementary file 1 [file molecules-26-06127-s001.zip]

Archive with 1 entries (1 files):
- molecules-1409503-supplementary.pdf
